# Supplementary material for: Seasonality of Polyaromatic Hydrocarbons (PAHs) and Their Derivatives in PM2.5 from Ljubljana, Combustion Aerosol Source Apportionment, and Cytotoxicity of Selected Nitrated Polyaromatic Hydrocarbons (NPAHs)
Source: Toxics. 2023 Jun 8;11(6):518. doi: 10.3390/toxics11060518 (PMC10302792; doi:10.3390/toxics11060518)
Supplement: Supplementary file 1 [file toxics-11-00518-s001.zip]

Archive with 1 entries (1 files):
- toxics-2320182-supplementary.pdf
